# Supplementary material for: A Bietti Crystalline Dystrophy Mouse Model Shows Increased Sensitivity to Light-Induced Injury
Source: Int J Mol Sci. 2022 Oct 28;23(21):13108. doi: 10.3390/ijms232113108 (PMC9658898; doi:10.3390/ijms232113108)
Supplement: Supplementary file 1 [file ijms-23-13108-s001.zip]

Archive with 6 entries (6 files):
- figure S1.jpg
- figure S2.jpg
- figure S3.jpg
- figure S4.jpg
- Table S1.xlsx
- Table S2.xlsx
