# Supplementary material for: A Bietti Crystalline Dystrophy Mouse Model Shows Increased Sensitivity to Light-Induced Injury
Source: Int J Mol Sci. 2022 Oct 28;23(21):13108. doi: 10.3390/ijms232113108 (PMC9658898; doi:10.3390/ijms232113108)
Supplement: Supplementary file 1 [file ijms-23-13108-s001.zip › Table S1.xlsx]

## Sheet: Sheet1
Name of primer	sequence
Cyp4v3-E1-1F	gaagttgttccggtctttcg
Cyp4v3-E1-1R	agcatcggaaagatgctgat
Cyp4v3-E1-2F	gtccctccctcctctgcac
Cyp4v3-E1-2R	ggagtgggagcagtccatta
Cyp4v3-E2F	acaccccctctccaggttac
Cyp4v3-E2R	ctgcacaatgcctcatgaat
Cyp4v3-E3F	ttttccttggctccattttg
Cyp4v3-E3R	gcatgtgaaccctggactct
Cyp4v3-E4F	cagagggcattggtgaaaat
Cyp4v3-E4R	cgtttgtcctacccatggaa
Cyp4v3-E5F	tgaccagagcagtcaccttg
Cyp4v3-E5R	ggttttcaagcccagatcaa
Cyp4v3-E6F	agagcaatcggcaacatttc
Cyp4v3-E6R	ggcctacatctgggtttcct
Cyp4v3-E7F	ccttggtgctgattcacaag
Cyp4v3-E7R	ggacttgaacccaggtcctt
Cyp4v3-E8F	gcccagcaaaggaactgtta
Cyp4v3-E8R	gagccagatacaggcaggag
Cyp4v3-E9F	tgtgtgtgtgtttcattttatacattt
Cyp4v3-E9R	cggtgtagtgcgtagggaat
Cyp4v3-E10F	tccgagttttcccatctgtc
Cyp4v3-E10R	tgcctccctagtccctaaca
Cyp4v3-E11F	gttcagtggcctacgtggat
Cyp4v3-E11R	gggggacaagaaaggaaaaa
Cyp4v3_RT_E1-E11_F	TGATCAGCATCTTTCCGATG
Cyp4v3_RT_E1-E11_R	CCCAAAACTGCCTCAGGATA
Cyp4v3_RT_E2-E4_F	TGCCGATCATTAAACTTTGG
Cyp4v3_RT_E2-E4_R	GCGTTAGCATCTTCCTCCTG
Cyp4v3_RT_E3-E5_F	GGTGATTTTGACCAGTTCTAAGC
Cyp4v3_RT_E3-E5_R	CTCCGATGTTCTTCCCCATA
Cyp4v3_RT_E4-E6_F	CCAGGAGGAAGATGCTAACG
Cyp4v3_RT_E4-E6_R	TTGAGTCCCCTTTTGTGGTC
Cyp4v3_RT_E6-E11_F	GACCACAAAAGGGGACTCAA
Cyp4v3_RT_E6-E11_R	GCCTCAGGATACAGGCAAGA
Cyp4v3_RT_E8-E9_F	AAAGTGGATCAGGAGCTGGA
Cyp4v3_RT_E8-E9_R	CAGATGGGAAAACTCGGAGA
Cyp4v3_QRT_E1-E2_F	AGCAGATGCGGTCAATCC
Cyp4v3_QRT_E1-E2_R	GGCAGGTGTCGAAATTCTTC
