# Supplementary material for: A Bietti Crystalline Dystrophy Mouse Model Shows Increased Sensitivity to Light-Induced Injury
Source: Int J Mol Sci. 2022 Oct 28;23(21):13108. doi: 10.3390/ijms232113108 (PMC9658898; doi:10.3390/ijms232113108)
Supplement: Supplementary file 1 [file ijms-23-13108-s001.zip › Table S2.xlsx]

## Sheet: gene_DESeq2_Differential_analys
Gene Symbol	Total counts	P-value (KO vs. WT)	Fold change (KO vs. WT)
0610009E02Rik	178.883	0.0170746	2.12562
1700001G17Rik	62.8677	0.0472375	2.70817
1700056E22Rik	85.6585	0.0281425	0.370453
2810047C21Rik1	14.0381	0.00967542	29.2065
4930579G18Rik	22.5407	0.0431505	0.111288
A830036E02Rik	152.114	0.0313589	0.457104
Alms1-ps1	124.032	0.029317	2.23797
Apol10b	45.9518	0.046509	3.34517
Bub1	20.0183	0.0446711	9.03147
Car1	10.4301	0.049771	0.0613766
Ccl17	21.6161	0.046485	0.122414
Cd300ld3	22.0608	0.0484844	0.113613
Cdr1	70.1354	0.0129734	0.189301
Cryaa	77.8504	0.000749516	7.41951
Duxbl1	66.477	0.00124273	5.58028
Duxbl2	84.596	0.025178	0.36776
Esco2	41.4681	0.0430379	3.70295
Esm1	130.926	0.0216561	2.41998
Fam167b	51.4579	0.0307012	0.245406
Fosl1	16.4149	0.0354824	0.0797667
Fut7	18.7372	0.0236079	0.0706845
Ghsr	101.859	0.0331797	0.415817
Gm10075	11.2347	0.0391437	0.056877
Gm10602	121.066	0.0473498	2.07157
Gm10702	41.7697	0.0434536	5.14505
Gm10735	21.5734	0.0211827	10.9314
Gm12319	11.9332	0.0303392	0.0534411
Gm13074	23.0554	0.0397044	8.79021
Gm15725	137.672	0.000723923	0.239356
Gm16184	16.1514	0.00599201	33.6749
Gm19951	16.8685	0.048715	9.31729
Gm20507	115.768	0.00181564	0.237468
Gm2163	14.2484	0.0152382	29.9047
Gm21985	65.4786	0.0213061	3.6802
Gm21989	27.208	0.0491557	0.137745
Gm2395	61.0529	0.0287511	3.8469
Gm26920	80.3794	3.56781e-05	0.0624985
Gm26974	11.7392	0.0388436	0.0547286
Gm28539	12.0213	0.0280892	25.2419
Gm29253	64.8656	0.00228445	8.20768
Gm31908	11.1469	0.044945	0.0578491
Gm37035	19.4086	0.00397698	0.0324717
Gm37289	10.4337	0.0455225	0.0600895
Gm3883	181.036	0.0232604	0.451364
Gm43081	129.808	0.0221872	2.24154
Gm43197	26.8715	0.0395065	5.49917
Gm44168	86.51	0.0357883	0.403863
Gm45292	18.5815	0.00520327	0.0336326
Gm47205	165.908	0.0054126	0.399687
Gm49721	99.1925	0.034742	0.348928
Gm50008	23.4877	0.0220648	13.4034
Gm50318	16.5891	0.0338832	0.0787904
Gm7451	161.486	0.0250734	0.493947
Gm7511	97.934	0.0293906	0.387003
Gm8281	37.9068	0.0395715	0.227129
Gp2	42.959	2.57438e-05	90.0707
H2ac12	22.6581	0.00956728	23.5602
Ifi203-ps	13.2459	0.0215513	0.0475836
Igha	185.994	0.0411287	0.141085
Ighg2b	31.6344	0.00569616	0.04113
Igkv1-110	14.0208	0.0212322	29.4576
Il4i1	47.5515	0.00986723	6.45642
Lenep	150.075	0.0036602	4.49814
Mid1-ps1	380.716	0.0162378	0.027119
Muc5ac	65.5687	0.0301403	69.477
Mylk4	113.396	0.0238248	2.93347
Pebp4	79.6064	0.0453218	0.400417
Pimreg	57.8772	0.030229	3.2572
Ppp1r2-ps1	21.5629	0.0132122	0.06095
Ppp1r2-ps6	88.8752	0.0166056	2.93063
Spdef	26.7068	0.0334604	0.144917
Tdo2	25.5356	0.0407849	0.155365
Tgtp1	378.467	0.0179746	2.14117
Tmem239	28.0184	0.032326	8.04504
Trdn	53.1732	0.0400258	4.67686
Ugt1a6b	14.3243	0.0155995	30.0437
Wnt16	85.4397	0.0316267	0.382568
Xirp2	183.966	0.0353435	2.0823
